# Supplementary material for: Intracardiac Echocardiogram: Feasibility, Efficacy, and Safety for Guidance of Transcatheter Multiple Atrial Septal Defects Closure
Source: J Clin Med. 2022 Apr 24;11(9):2394. doi: 10.3390/jcm11092394 (PMC9100238; doi:10.3390/jcm11092394)
Supplement: Supplementary file 1 [file jcm-11-02394-s001.zip]

Archive with 1 entries (1 files):
- jcm-1660038-supplementary.pdf
